# Supplementary material for: The MLL3/4 complexes and MiDAC co-regulate H4K20ac to control a specific gene expression program
Source: Life Sci Alliance. 2022 Jul 12;5(11):e202201572. doi: 10.26508/lsa.202201572 (PMC9275676; doi:10.26508/lsa.202201572)
Supplement: Supplementary file 1 [file LSA-2022-01572_TableS1.xlsx]

## Sheet: FLAG-UTX IP
Spectral count comparison of proteins identified by mass spectrometry from nuclear extracts of control and UTX FLAG IPs
SC: the summed number of spectral counts (i.e. MS/MS scans) assigned to one identified protein; Group: Identified proteins that share one or more peptides are grouped together (e.g. 01). The group is represented by the protein with maximal spectra count (e.g. 01.1). If other proteins in the same group are assigned with at least one uniquely identified peptides, these proteins are also counted as …
Group	Reference	Description	SC Control FLAG IP	SC FLAG-UTX FLAG IP	TP Control FLAG IP	TP FLAG-UTX FLAG IP	Mass (KD)	Abundance	p-value
109661	sp|O15550|KDM6A_HUMAN	Lysine-specific demethylase 6A OS=Homo sapiens GN=KDM6A PE=1 SV=2	0.1	584	0	62	154	464.37	1.08694e-177
114441	sp|O14686|KMT2D_HUMAN	Histone-lysine N-methyltransferase 2D OS=Homo sapiens GN=KMT2D PE=1 SV=2	0.1	320	0	96	593	32.21	4.09762e-98
109727	sp|O14607|UTY_HUMAN	Histone demethylase UTY OS=Homo sapiens GN=UTY PE=1 SV=2	0.1	158	0	20	149	136.16	3.1747e-49
110599	sp|Q6N021|TET2_HUMAN	Methylcytosine dioxygenase TET2 OS=Homo sapiens GN=TET2 PE=1 SV=3	0.1	154	0	58	224	48.51	5.1317e-48
102600	sp|P78527|PRKDC_HUMAN	DNA-dependent protein kinase catalytic subunit OS=Homo sapiens GN=PRKDC PE=1 SV=3	154	0.1	92	0	469	16.43	5.1317e-48
114440	sp|Q8NEZ4|KMT2C_HUMAN	Histone-lysine N-methyltransferase 2C OS=Homo sapiens GN=KMT2C PE=1 SV=3	0.1	152	0	58	541	14.32	2.0634e-47
103369	sp|Q9UBL3|ASH2L_HUMAN	Set1/Ash2 histone methyltransferase complex subunit ASH2 OS=Homo sapiens GN=ASH2L PE=1 SV=1	0.1	133	0	25	69	101.19	1.14092e-41
112854	sp|Q6PJG2|EMSA1_HUMAN	ELM2 and SANT domain-containing protein 1 OS=Homo sapiens GN=ELMSAN1 PE=1 SV=2	0.1	130	0	39	115	56.56	9.21067e-41
101601	sp|O15294|OGT1_HUMAN	UDP-N-acetylglucosamine--peptide N-acetylglucosaminyltransferase 110 kDa subunit OS=Homo sapiens GN=OGT PE=1 SV=3	0.1	106	0	31	117	62.04	1.67603e-33
100114	sp|Q01082|SPTB2_HUMAN	Spectrin beta chain, non-erythrocytic 1 OS=Homo sapiens GN=SPTBN1 PE=1 SV=2	198	29	91	21	274	69.96	1.44139e-32
109602	sp|Q9Y2X9|ZN281_HUMAN	Zinc finger protein 281 OS=Homo sapiens GN=ZNF281 PE=1 SV=1	0.1	96	0	24	97	85.18	1.78521e-30
100662	sp|Q14204|DYHC1_HUMAN	Cytoplasmic dynein 1 heavy chain 1 OS=Homo sapiens GN=DYNC1H1 PE=1 SV=5	95	0.1	69	0	532	9.68	3.5853e-30
100551	sp|Q00610|CLH1_HUMAN	Clathrin heavy chain 1 OS=Homo sapiens GN=CLTC PE=1 SV=5	107	12	49	7	191	40.47	1.00049e-20
100877	sp|P21333|FLNA_HUMAN	Filamin-A OS=Homo sapiens GN=FLNA PE=1 SV=4	339	139	109	63	281	100.51	1.53621e-20
116606	sp|Q86XN7|PRSR1_HUMAN	Proline and serine-rich protein 1 OS=Homo sapiens GN=PROSER1 PE=1 SV=2	0.1	53	0	13	96	31.89	1.98692e-17
114338	sp|P52732|KIF11_HUMAN	Kinesin-like protein KIF11 OS=Homo sapiens GN=KIF11 PE=1 SV=2	214	75	57	28	119	553.8	6.88575e-17
117709	sp|Q13813|SPTN1_HUMAN	Spectrin alpha chain, non-erythrocytic 1 OS=Homo sapiens GN=SPTAN1 PE=1 SV=3	186	59	100	38	284	80.18	9.1124e-17
100603	sp|Q8WXF1|PSPC1_HUMAN	Paraspeckle component 1 OS=Homo sapiens GN=PSPC1 PE=1 SV=1	0.1	45	0	12	59	48.55	5.42535e-15
104818	sp|Q15291|RBBP5_HUMAN	Retinoblastoma-binding protein 5 OS=Homo sapiens GN=RBBP5 PE=1 SV=2	0.1	43	0	13	59	36.37	2.2093e-14
107325	sp|A6NHR9|SMHD1_HUMAN	Structural maintenance of chromosomes flexible hinge domain-containing protein 1 OS=Homo sapiens GN=SMCHD1 PE=1 SV=2	43	0.1	27	0	226	9.5	2.2093e-14
110148	sp|Q6ZW49|PAXI1_HUMAN	PAX-interacting protein 1 OS=Homo sapiens GN=PAXIP1 PE=1 SV=2	0.1	39	0	16	121	16.08	3.67309e-13
101795	sp|Q00839|HNRPU_HUMAN	Heterogeneous nuclear ribonucleoprotein U OS=Homo sapiens GN=HNRNPU PE=1 SV=6	84	17	24	9	91	124.82	3.35746e-12
100282	sp|P46821|MAP1B_HUMAN	Microtubule-associated protein 1B OS=Homo sapiens GN=MAP1B PE=1 SV=2	424	246	93	75	270	246.61	4.57259e-12
102318	sp|P49327|FAS_HUMAN	Fatty acid synthase OS=Homo sapiens GN=FASN PE=1 SV=3	35	0.1	24	0	273	10.98	6.13157e-12
100701	sp|P13639|EF2_HUMAN	Elongation factor 2 OS=Homo sapiens GN=EEF2 PE=1 SV=4	49	7	17	5	95	100.23	2.6381e-09
100026	sp|P08670|VIME_HUMAN	Vimentin OS=Homo sapiens GN=VIM PE=1 SV=4	19	70	12	22	54	1047.18	2.4749e-08
104303	sp|Q92878|RAD50_HUMAN	DNA repair protein RAD50 OS=Homo sapiens GN=RAD50 PE=1 SV=1	23	0.1	17	0	154	7.48	2.95728e-08
115439	cu|Q14686|NCOA6_HUMAN	NP_001229468.1 Nuclear receptor coactivator 6 (Activating signal cointegrator 2) (ASC-2) (Amplified in breast cancer protein 3) (Cancer-amplified transcriptional coactivator ASC-2) (Nuclear receptor coactivator RAP250) (NRC RAP250) (Nuclear receptor-activating protein, 250 kDa) (Peroxisome proliferator-activated receptor-interacting protein) (PPAR-interacting protein) (PRIP) (Thyroid hormone rece…	0.1	21	0	8	115	9.11	1.22518e-07
101775	sp|Q14008|CKAP5_HUMAN	Cytoskeleton-associated protein 5 OS=Homo sapiens GN=CKAP5 PE=1 SV=3	39	6	26	6	225	12.42	1.99026e-07
100305	sp|P55072|TERA_HUMAN	Transitional endoplasmic reticulum ATPase OS=Homo sapiens GN=VCP PE=1 SV=4	19	0.1	10	0	89	22.96	5.09296e-07
112682	sp|Q9H147|TDIF1_HUMAN	Deoxynucleotidyltransferase terminal-interacting protein 1 OS=Homo sapiens GN=DNTTIP1 PE=1 SV=2	0.1	17	0	9	37	22.98	2.12577e-06
116191	sp|Q9BTK6|PAGR1_HUMAN	PAXIP1-associated glutamate-rich protein 1 OS=Homo sapiens GN=PAGR1 PE=1 SV=1	0.1	17	0	6	28	30.69	2.12577e-06
102108	sp|Q08211|DHX9_HUMAN	ATP-dependent RNA helicase A OS=Homo sapiens GN=DHX9 PE=1 SV=4	17	0.1	12	0	141	6.03	2.12577e-06
103740	sp|O14744|ANM5_HUMAN	Protein arginine N-methyltransferase 5 OS=Homo sapiens GN=PRMT5 PE=1 SV=4	97	42	26	14	73	897.59	2.24936e-06
100865	sp|O15020|SPTN2_HUMAN	Spectrin beta chain, non-erythrocytic 2 OS=Homo sapiens GN=SPTBN2 PE=1 SV=3	16	0.1	11	0	271	4.24	4.35092e-06
104345	sp|P49792|RBP2_HUMAN	E3 SUMO-protein ligase RanBP2 OS=Homo sapiens GN=RANBP2 PE=1 SV=2	15	0.1	13	0	358	2.1	8.91784e-06
103717	sp|O75643|U520_HUMAN	U5 small nuclear ribonucleoprotein 200 kDa helicase OS=Homo sapiens GN=SNRNP200 PE=1 SV=2	14	0.1	10	0	244	3.89	1.83077e-05
110009	sp|Q8IWI9|MGAP_HUMAN	MAX gene-associated protein OS=Homo sapiens GN=MGA PE=1 SV=3	23	3	18	3	332	5.13	2.95424e-05
106426	cu|P15924|DESP_HUMAN	NP_001008844.1 Desmoplakin (DP) (250/210 kDa paraneoplastic pemphigus antigen)	13	0.1	10	0	260	5.96	3.76529e-05
100675	sp|P68104|EF1A1_HUMAN	Elongation factor 1-alpha 1 OS=Homo sapiens GN=EEF1A1 PE=1 SV=1	98	49	15	11	50	218.52	4.49478e-05
100847	sp|O00571|DDX3X_HUMAN	ATP-dependent RNA helicase DDX3X OS=Homo sapiens GN=DDX3X PE=1 SV=3	44	14	20	6	73	86.07	5.41789e-05
104758	sp|P06748|NPM_HUMAN	Nucleophosmin OS=Homo sapiens GN=NPM1 PE=1 SV=2	4	24	3	6	33	61.43	6.85764e-05
105572	sp|Q9P258|RCC2_HUMAN	Protein RCC2 OS=Homo sapiens GN=RCC2 PE=1 SV=2	12	0.1	7	0	56	10.7	7.76021e-05
107843	sp|Q9UHI6|DDX20_HUMAN	Probable ATP-dependent RNA helicase DDX20 OS=Homo sapiens GN=DDX20 PE=1 SV=2	12	0.1	8	0	92	142.11	7.76021e-05
100041	cu|P07437|TBB5_HUMAN	NP_001280142.1 Tubulin beta chain (Tubulin beta-5 chain)	100	162	11	11	27	1861.42	0.000118787
100096	sp|P63104|1433Z_HUMAN	14-3-3 protein zeta/delta OS=Homo sapiens GN=YWHAZ PE=1 SV=1	0.1	11	0	6	28	75.73	0.000160328
102512	sp|Q96DG6|CMBL_HUMAN	Carboxymethylenebutenolidase homolog OS=Homo sapiens GN=CMBL PE=1 SV=1	0.1	11	0	7	28	64.21	0.000160328
101154	sp|P55884|EIF3B_HUMAN	Eukaryotic translation initiation factor 3 subunit B OS=Homo sapiens GN=EIF3B PE=1 SV=3	11	0.1	8	0	92	33.54	0.000160328
102562	sp|Q15393|SF3B3_HUMAN	Splicing factor 3B subunit 3 OS=Homo sapiens GN=SF3B3 PE=1 SV=4	11	0.1	6	0	135	5.17	0.000160328
104923	sp|Q13838|DX39B_HUMAN	Spliceosome RNA helicase DDX39B OS=Homo sapiens GN=DDX39B PE=1 SV=1	11	0.1	7	0	49	11.23	0.000160328
100033	sp|Q13885|TBB2A_HUMAN	Tubulin beta-2A chain OS=Homo sapiens GN=TUBB2A PE=1 SV=1	123	188	14	16	50	1091.71	0.000216072
102445	sp|Q12888|TP53B_HUMAN	Tumor suppressor p53-binding protein 1 OS=Homo sapiens GN=TP53BP1 PE=1 SV=2	19	3	14	3	213	5.15	0.000316022
117941	sp|Q99081|HTF4_HUMAN	Transcription factor 12 OS=Homo sapiens GN=TCF12 PE=1 SV=1	0.1	10	0	4	73	19.2	0.000332193
101326	sp|Q09666|AHNK_HUMAN	Neuroblast differentiation-associated protein AHNAK OS=Homo sapiens GN=AHNAK PE=1 SV=2	10	0.1	7	0	629	0.8	0.000332193
106524	sp|P19474|RO52_HUMAN	E3 ubiquitin-protein ligase TRIM21 OS=Homo sapiens GN=TRIM21 PE=1 SV=1	10	0.1	8	0	54	28.63	0.000332193
109516	sp|P57678|GEMI4_HUMAN	Gem-associated protein 4 OS=Homo sapiens GN=GEMIN4 PE=1 SV=2	10	0.1	6	0	120	147.96	0.000332193
109760	sp|P58107|EPIPL_HUMAN	Epiplakin OS=Homo sapiens GN=EPPK1 PE=1 SV=2	10	0.1	7	0	555	1.98	0.000332193
103807	sp|P61964|WDR5_HUMAN	WD repeat-containing protein 5 OS=Homo sapiens GN=WDR5 PE=1 SV=1	2	16	2	6	37	24.61	0.000430406
105329	sp|Q15208|STK38_HUMAN	Serine/threonine-protein kinase 38 OS=Homo sapiens GN=STK38 PE=1 SV=1	87	47	24	14	54	227.12	0.000497699
100092	sp|P08238|HS90B_HUMAN	Heat shock protein HSP 90-beta OS=Homo sapiens GN=HSP90AB1 PE=1 SV=4	48	20	14	7	83	118.97	0.000567534
100290	sp|P51991|ROA3_HUMAN	Heterogeneous nuclear ribonucleoprotein A3 OS=Homo sapiens GN=HNRNPA3 PE=1 SV=2	9	0.1	5	0	40	11.37	0.000690662
102921	sp|Q6P2Q9|PRP8_HUMAN	Pre-mRNA-processing-splicing factor 8 OS=Homo sapiens GN=PRPF8 PE=1 SV=2	9	0.1	8	0	273	2.56	0.000690662
101324	sp|P07814|SYEP_HUMAN	Bifunctional glutamate/proline--tRNA ligase OS=Homo sapiens GN=EPRS PE=1 SV=5	15	2	12	2	170	5.57	0.000795439
109323	sp|Q5UIP0|RIF1_HUMAN	Telomere-associated protein RIF1 OS=Homo sapiens GN=RIF1 PE=1 SV=2	33	12	22	8	274	8.2	0.00141137
100071	sp|P27348|1433T_HUMAN	14-3-3 protein theta OS=Homo sapiens GN=YWHAQ PE=1 SV=1	0.1	8	0	5	28	73.88	0.00144197
101238	sp|P36578|RL4_HUMAN	60S ribosomal protein L4 OS=Homo sapiens GN=RPL4 PE=1 SV=5	0.1	8	0	4	48	162.58	0.00144197
101924	sp|Q9C005|DPY30_HUMAN	Protein dpy-30 homolog OS=Homo sapiens GN=DPY30 PE=1 SV=1	0.1	8	0	4	11	35.58	0.00144197
102289	sp|P30153|2AAA_HUMAN	Serine/threonine-protein phosphatase 2A 65 kDa regulatory subunit A alpha isoform OS=Homo sapiens GN=PPP2R1A PE=1 SV=4	0.1	8	0	5	65	26.05	0.00144197
101395	sp|Q04637|IF4G1_HUMAN	Eukaryotic translation initiation factor 4 gamma 1 OS=Homo sapiens GN=EIF4G1 PE=1 SV=4	8	0.1	7	0	175	16.54	0.00144197
104896	sp|Q8TEQ6|GEMI5_HUMAN	Gem-associated protein 5 OS=Homo sapiens GN=GEMIN5 PE=1 SV=3	8	0.1	4	0	168	85.47	0.00144197
100542	sp|P14618|KPYM_HUMAN	Pyruvate kinase PKM OS=Homo sapiens GN=PKM PE=1 SV=4	14	2	9	2	58	30.22	0.00146346
101692	sp|Q9Y2H1|ST38L_HUMAN	Serine/threonine-protein kinase 38-like OS=Homo sapiens GN=STK38L PE=1 SV=3	54	26	18	10	54	113.03	0.00155643
100674	sp|Q05639|EF1A2_HUMAN	Elongation factor 1-alpha 2 OS=Homo sapiens GN=EEF1A2 PE=1 SV=1	49	23	6	7	50	106.07	0.00194112
101713	sp|P09874|PARP1_HUMAN	Poly [ADP-ribose] polymerase 1 OS=Homo sapiens GN=PARP1 PE=1 SV=4	35	14	20	10	113	21.68	0.00229404
100312	sp|P31946|1433B_HUMAN	14-3-3 protein beta/alpha OS=Homo sapiens GN=YWHAB PE=1 SV=3	0.1	7	0	4	28	69.48	0.00302626
102294	sp|P55209|NP1L1_HUMAN	Nucleosome assembly protein 1-like 1 OS=Homo sapiens GN=NAP1L1 PE=1 SV=1	0.1	7	0	6	45	57.34	0.00302626
104024	sp|P83731|RL24_HUMAN	60S ribosomal protein L24 OS=Homo sapiens GN=RPL24 PE=1 SV=1	0.1	7	0	3	18	199.79	0.00302626
101315	sp|O75122|CLAP2_HUMAN	CLIP-associating protein 2 OS=Homo sapiens GN=CLASP2 PE=1 SV=2	7	0.1	6	0	141	15.6	0.00302626
107556	sp|Q13610|PWP1_HUMAN	Periodic tryptophan protein 1 homolog OS=Homo sapiens GN=PWP1 PE=1 SV=1	7	0.1	4	0	56	6.27	0.00302626
103309	sp|Q8IX12|CCAR1_HUMAN	Cell division cycle and apoptosis regulator protein 1 OS=Homo sapiens GN=CCAR1 PE=1 SV=2	15	3	9	3	133	6.78	0.00312486
101563	sp|P12270|TPR_HUMAN	Nucleoprotein TPR OS=Homo sapiens GN=TPR PE=1 SV=3	53	27	33	21	267	16.28	0.00335164
102713	sp|Q9BQA1|MEP50_HUMAN	Methylosome protein 50 OS=Homo sapiens GN=WDR77 PE=1 SV=1	34	14	8	6	37	649.83	0.00337466
100725	sp|Q01105|SET_HUMAN	Protein SET OS=Homo sapiens GN=SET PE=1 SV=3	0.1	6	0	3	33	32.87	0.00639365
100802	sp|O00567|NOP56_HUMAN	Nucleolar protein 56 OS=Homo sapiens GN=NOP56 PE=1 SV=4	0.1	6	0	4	66	4.54	0.00639365
101562	sp|Q13435|SF3B2_HUMAN	Splicing factor 3B subunit 2 OS=Homo sapiens GN=SF3B2 PE=1 SV=2	0.1	6	0	4	100	9.98	0.00639365
105105	sp|Q5JSZ5|PRC2B_HUMAN	Protein PRRC2B OS=Homo sapiens GN=PRRC2B PE=1 SV=2	0.1	6	0	6	243	11.74	0.00639365
100347	sp|P35579|MYH9_HUMAN	Myosin-9 OS=Homo sapiens GN=MYH9 PE=1 SV=4	6	0.1	6	0	226	9.94	0.00639365
101022	sp|Q99873|ANM1_HUMAN	Protein arginine N-methyltransferase 1 OS=Homo sapiens GN=PRMT1 PE=1 SV=2	6	0.1	5	0	41	7.23	0.00639365
101431	sp|P12956|XRCC6_HUMAN	X-ray repair cross-complementing protein 6 OS=Homo sapiens GN=XRCC6 PE=1 SV=2	6	0.1	5	0	70	7.16	0.00639365
101695	sp|Q1KMD3|HNRL2_HUMAN	Heterogeneous nuclear ribonucleoprotein U-like protein 2 OS=Homo sapiens GN=HNRNPUL2 PE=1 SV=1	6	0.1	4	0	85	4.7	0.00639365
102429	sp|P53621|COPA_HUMAN	Coatomer subunit alpha OS=Homo sapiens GN=COPA PE=1 SV=2	6	0.1	4	0	138	2.17	0.00639365
102943	sp|Q15029|U5S1_HUMAN	116 kDa U5 small nuclear ribonucleoprotein component OS=Homo sapiens GN=EFTUD2 PE=1 SV=1	6	0.1	3	0	109	5.03	0.00639365
103475	sp|O75694|NU155_HUMAN	Nuclear pore complex protein Nup155 OS=Homo sapiens GN=NUP155 PE=1 SV=1	6	0.1	6	0	155	1.93	0.00639365
105608	sp|P27708|PYR1_HUMAN	CAD protein OS=Homo sapiens GN=CAD PE=1 SV=3	6	0.1	5	0	243	2.68	0.00639365
112540	sp|Q9Y2R4|DDX52_HUMAN	Probable ATP-dependent RNA helicase DDX52 OS=Homo sapiens GN=DDX52 PE=1 SV=3	2	11	1	4	67	9.64	0.00881748
100372	sp|P16403|H12_HUMAN	Histone H1.2 OS=Homo sapiens GN=HIST1H1C PE=1 SV=2	4	15	2	5	21	119.42	0.00920418
100080	sp|Q13509|TBB3_HUMAN	Tubulin beta-3 chain OS=Homo sapiens GN=TUBB3 PE=1 SV=2	75	109	8	8	50	716.25	0.011946
100147	sp|P61981|1433G_HUMAN	14-3-3 protein gamma OS=Homo sapiens GN=YWHAG PE=1 SV=2	0.1	5	0	2	28	58.33	0.013628
101082	sp|P07910|HNRPC_HUMAN	Heterogeneous nuclear ribonucleoproteins C1/C2 OS=Homo sapiens GN=HNRNPC PE=1 SV=4	0.1	5	0	3	34	101.04	0.013628
101746	sp|Q96AE4|FUBP1_HUMAN	Far upstream element-binding protein 1 OS=Homo sapiens GN=FUBP1 PE=1 SV=3	0.1	5	0	4	68	3.7	0.013628
112780	sp|Q96AV8|E2F7_HUMAN	Transcription factor E2F7 OS=Homo sapiens GN=E2F7 PE=1 SV=3	0.1	5	0	4	100	22.54	0.013628
100437	sp|Q9Y230|RUVB2_HUMAN	RuvB-like 2 OS=Homo sapiens GN=RUVBL2 PE=1 SV=3	5	0.1	3	0	51	23.47	0.013628
100994	sp|P13010|XRCC5_HUMAN	X-ray repair cross-complementing protein 5 OS=Homo sapiens GN=XRCC5 PE=1 SV=3	5	0.1	5	0	83	3.02	0.013628
101345	sp|Q9NYF8|BCLF1_HUMAN	Bcl-2-associated transcription factor 1 OS=Homo sapiens GN=BCLAF1 PE=1 SV=2	5	0.1	4	0	106	2.36	0.013628
101668	sp|P50991|TCPD_HUMAN	T-complex protein 1 subunit delta OS=Homo sapiens GN=CCT4 PE=1 SV=4	5	0.1	5	0	58	18.14	0.013628
102113	sp|P29144|TPP2_HUMAN	Tripeptidyl-peptidase 2 OS=Homo sapiens GN=TPP2 PE=1 SV=4	5	0.1	4	0	138	17.72	0.013628
103340	sp|Q6P2E9|EDC4_HUMAN	Enhancer of mRNA-decapping protein 4 OS=Homo sapiens GN=EDC4 PE=1 SV=1	5	0.1	4	0	152	5.61	0.013628
104508	sp|Q92616|GCN1L_HUMAN	Translational activator GCN1 OS=Homo sapiens GN=GCN1L1 PE=1 SV=6	5	0.1	5	0	293	0.85	0.013628
107406	sp|Q5T749|KPRP_HUMAN	Keratinocyte proline-rich protein OS=Homo sapiens GN=KPRP PE=1 SV=1	5	0.1	4	0	64	3.9	0.013628
100027	sp|P62258|1433E_HUMAN	14-3-3 protein epsilon OS=Homo sapiens GN=YWHAE PE=1 SV=1	4	14	4	7	29	118.33	0.0152802
102171	sp|Q3ZCM7|TBB8_HUMAN	Tubulin beta-8 chain OS=Homo sapiens GN=TUBB8 PE=1 SV=2	44	69	5	7	50	436.23	0.0181979
100574	sp|P16402|H13_HUMAN	Histone H1.3 OS=Homo sapiens GN=HIST1H1D PE=1 SV=2	5	15	3	5	22	118.64	0.0221689
113942	sp|P0DMV8|HS71A_HUMAN	Heat shock 70 kDa protein 1A OS=Homo sapiens GN=HSPA1A PE=1 SV=1	89	122	26	28	70	355.66	0.022817
101602	sp|O75533|SF3B1_HUMAN	Splicing factor 3B subunit 1 OS=Homo sapiens GN=SF3B1 PE=1 SV=3	13	4	10	3	146	12.01	0.0251027
100033	sp|A6NNZ2|TBB8L_HUMAN	Tubulin beta-8 chain-like protein LOC260334 OS=Homo sapiens PE=1 SV=1	34	55	3	3	50	298.74	0.0253167
101712	sp|P08865|RSSA_HUMAN	40S ribosomal protein SA OS=Homo sapiens GN=RPSA PE=1 SV=4	3	11	3	5	33	306.08	0.0274882
102530	sp|Q16629|SRSF7_HUMAN	Serine/arginine-rich splicing factor 7 OS=Homo sapiens GN=SRSF7 PE=1 SV=1	9	2	3	1	27	25.59	0.0281612
101624	sp|Q9BUF5|TBB6_HUMAN	Tubulin beta-6 chain OS=Homo sapiens GN=TUBB6 PE=1 SV=1	32	52	8	10	50	320.11	0.0283287
100249	sp|P46781|RS9_HUMAN	40S ribosomal protein S9 OS=Homo sapiens GN=RPS9 PE=1 SV=3	0.1	4	0	3	23	197.09	0.0294083
100296	sp|P61247|RS3A_HUMAN	40S ribosomal protein S3a OS=Homo sapiens GN=RPS3A PE=1 SV=2	0.1	4	0	4	30	167.07	0.0294083
100506	sp|P62424|RL7A_HUMAN	60S ribosomal protein L7a OS=Homo sapiens GN=RPL7A PE=1 SV=2	0.1	4	0	2	30	110.08	0.0294083
100985	sp|P62913|RL11_HUMAN	60S ribosomal protein L11 OS=Homo sapiens GN=RPL11 PE=1 SV=2	0.1	4	0	2	20	103.75	0.0294083
101686	sp|P27635|RL10_HUMAN	60S ribosomal protein L10 OS=Homo sapiens GN=RPL10 PE=1 SV=4	0.1	4	0	3	25	134.21	0.0294083
101690	sp|P00492|HPRT_HUMAN	Hypoxanthine-guanine phosphoribosyltransferase OS=Homo sapiens GN=HPRT1 PE=1 SV=2	0.1	4	0	3	25	20.35	0.0294083
101966	sp|Q15417|CNN3_HUMAN	Calponin-3 OS=Homo sapiens GN=CNN3 PE=1 SV=1	0.1	4	0	3	36	5.5	0.0294083
102235	sp|P60228|EIF3E_HUMAN	Eukaryotic translation initiation factor 3 subunit E OS=Homo sapiens GN=EIF3E PE=1 SV=1	0.1	4	0	3	52	94.85	0.0294083
102972	sp|P05388|RLA0_HUMAN	60S acidic ribosomal protein P0 OS=Homo sapiens GN=RPLP0 PE=1 SV=1	0.1	4	0	3	34	164.95	0.0294083
104763	sp|O96019|ACL6A_HUMAN	Actin-like protein 6A OS=Homo sapiens GN=ACTL6A PE=1 SV=1	0.1	4	0	3	47	4.22	0.0294083
100087	sp|Q14240|IF4A2_HUMAN	Eukaryotic initiation factor 4A-II OS=Homo sapiens GN=EIF4A2 PE=1 SV=2	4	0.1	3	0	46	11.86	0.0294083
100218	sp|P60842|IF4A1_HUMAN	Eukaryotic initiation factor 4A-I OS=Homo sapiens GN=EIF4A1 PE=1 SV=1	4	0.1	3	0	46	13.01	0.0294083
100386	sp|P38919|IF4A3_HUMAN	Eukaryotic initiation factor 4A-III OS=Homo sapiens GN=EIF4A3 PE=1 SV=4	4	0.1	3	0	47	9.61	0.0294083
100565	sp|P50990|TCPQ_HUMAN	T-complex protein 1 subunit theta OS=Homo sapiens GN=CCT8 PE=1 SV=4	4	0.1	4	0	60	25.17	0.0294083
101730	sp|P53396|ACLY_HUMAN	ATP-citrate synthase OS=Homo sapiens GN=ACLY PE=1 SV=3	4	0.1	3	0	121	1.66	0.0294083
102082	sp|P41252|SYIC_HUMAN	Isoleucine--tRNA ligase, cytoplasmic OS=Homo sapiens GN=IARS PE=1 SV=2	4	0.1	4	0	144	1.38	0.0294083
102086	sp|Q9BXP5|SRRT_HUMAN	Serrate RNA effector molecule homolog OS=Homo sapiens GN=SRRT PE=1 SV=1	4	0.1	4	0	101	1.99	0.0294083
102747	sp|Q9P2J5|SYLC_HUMAN	Leucine--tRNA ligase, cytoplasmic OS=Homo sapiens GN=LARS PE=1 SV=2	4	0.1	2	0	134	1.49	0.0294083
103120	sp|P22102|PUR2_HUMAN	Trifunctional purine biosynthetic protein adenosine-3 OS=Homo sapiens GN=GART PE=1 SV=1	4	0.1	2	0	108	1.86	0.0294083
103324	sp|Q99729|ROAA_HUMAN	Heterogeneous nuclear ribonucleoprotein A/B OS=Homo sapiens GN=HNRNPAB PE=1 SV=2	4	0.1	3	0	36	5.52	0.0294083
103728	sp|Q14839|CHD4_HUMAN	Chromodomain-helicase-DNA-binding protein 4 OS=Homo sapiens GN=CHD4 PE=1 SV=2	4	0.1	4	0	218	0.92	0.0294083
105016	sp|Q13547|HDAC1_HUMAN	Histone deacetylase 1 OS=Homo sapiens GN=HDAC1 PE=1 SV=1	6	16	3	5	55	24.51	0.0298734
100654	sp|P14866|HNRPL_HUMAN	Heterogeneous nuclear ribonucleoprotein L OS=Homo sapiens GN=HNRNPL PE=1 SV=2	37	21	15	8	64	45.25	0.0344637
100317	sp|Q15233|NONO_HUMAN	Non-POU domain-containing octamer-binding protein OS=Homo sapiens GN=NONO PE=1 SV=4	13	26	7	10	54	35.98	0.0355747
100073	sp|P11142|HSP7C_HUMAN	Heat shock cognate 71 kDa protein OS=Homo sapiens GN=HSPA8 PE=1 SV=1	64	89	23	21	71	261.1	0.0427985
111730	sp|Q8N163|CCAR2_HUMAN	Cell cycle and apoptosis regulator protein 2 OS=Homo sapiens GN=CCAR2 PE=1 SV=2	2	8	1	6	103	90.43	0.049601
101810	sp|P42166|LAP2A_HUMAN	Lamina-associated polypeptide 2, isoform alpha OS=Homo sapiens GN=TMPO PE=1 SV=2	9	19	6	9	75	18.56	0.0560183
100093	sp|P04264|K2C1_HUMAN	Keratin, type II cytoskeletal 1 OS=Homo sapiens GN=KRT1 PE=1 SV=6	0.1	3	0	1	66	2.27	0.0646465
100528	sp|Q02878|RL6_HUMAN	60S ribosomal protein L6 OS=Homo sapiens GN=RPL6 PE=1 SV=3	0.1	3	0	3	33	116.18	0.0646465
100559	sp|P84098|RL19_HUMAN	60S ribosomal protein L19 OS=Homo sapiens GN=RPL19 PE=1 SV=1	0.1	3	0	2	23	66.09	0.0646465
100891	sp|P23588|IF4B_HUMAN	Eukaryotic translation initiation factor 4B OS=Homo sapiens GN=EIF4B PE=1 SV=2	0.1	3	0	2	69	60.05	0.0646465
101142	sp|O00303|EIF3F_HUMAN	Eukaryotic translation initiation factor 3 subunit F OS=Homo sapiens GN=EIF3F PE=1 SV=1	0.1	3	0	1	38	67.93	0.0646465
102074	sp|P46776|RL27A_HUMAN	60S ribosomal protein L27a OS=Homo sapiens GN=RPL27A PE=1 SV=2	0.1	3	0	2	17	75.52	0.0646465
102166	sp|P23258|TBG1_HUMAN	Tubulin gamma-1 chain OS=Homo sapiens GN=TUBG1 PE=1 SV=2	0.1	3	0	3	51	9.78	0.0646465
103702	sp|O43670|ZN207_HUMAN	BUB3-interacting and GLEBS motif-containing protein ZNF207 OS=Homo sapiens GN=ZNF207 PE=1 SV=1	0.1	3	0	1	51	2.96	0.0646465
106290	sp|Q9BQG0|MBB1A_HUMAN	Myb-binding protein 1A OS=Homo sapiens GN=MYBBP1A PE=1 SV=2	0.1	3	0	3	149	1.01	0.0646465
108358	sp|Q9UN30|SCML1_HUMAN	Sex comb on midleg-like protein 1 OS=Homo sapiens GN=SCML1 PE=1 SV=2	0.1	3	0	1	37	54.78	0.0646465
118362	sp|P04637|P53_HUMAN	Cellular tumor antigen p53 OS=Homo sapiens GN=TP53 PE=1 SV=4	0.1	3	0	3	44	9.17	0.0646465
100205	sp|P35580|MYH10_HUMAN	Myosin-10 OS=Homo sapiens GN=MYH10 PE=1 SV=3	3	0.1	3	0	229	6.34	0.0646465
100237	sp|Q9Y6G9|DC1L1_HUMAN	Cytoplasmic dynein 1 light intermediate chain 1 OS=Homo sapiens GN=DYNC1LI1 PE=1 SV=3	3	0.1	3	0	57	2.65	0.0646465
100609	sp|Q14203|DCTN1_HUMAN	Dynactin subunit 1 OS=Homo sapiens GN=DCTN1 PE=1 SV=3	3	0.1	2	0	142	7.77	0.0646465
100783	sp|P11940|PABP1_HUMAN	Polyadenylate-binding protein 1 OS=Homo sapiens GN=PABPC1 PE=1 SV=2	3	0.1	3	0	71	123.18	0.0646465
101031	sp|P34932|HSP74_HUMAN	Heat shock 70 kDa protein 4 OS=Homo sapiens GN=HSPA4 PE=1 SV=4	3	0.1	2	0	94	1.59	0.0646465
101058	sp|P11182|ODB2_HUMAN	Lipoamide acyltransferase component of branched-chain alpha-keto acid dehydrogenase complex, mitochondrial OS=Homo sapiens GN=DBT PE=1 SV=3	3	0.1	3	0	53	2.81	0.0646465
101106	sp|P17987|TCPA_HUMAN	T-complex protein 1 subunit alpha OS=Homo sapiens GN=TCP1 PE=1 SV=1	3	0.1	3	0	60	2.49	0.0646465
101316	sp|Q13310|PABP4_HUMAN	Polyadenylate-binding protein 4 OS=Homo sapiens GN=PABPC4 PE=1 SV=1	3	0.1	3	0	71	68.56	0.0646465
101428	sp|Q93009|UBP7_HUMAN	Ubiquitin carboxyl-terminal hydrolase 7 OS=Homo sapiens GN=USP7 PE=1 SV=2	3	0.1	3	0	128	3.51	0.0646465
101430	sp|Q15459|SF3A1_HUMAN	Splicing factor 3A subunit 1 OS=Homo sapiens GN=SF3A1 PE=1 SV=1	3	0.1	3	0	89	1.69	0.0646465
101532	sp|P47755|CAZA2_HUMAN	F-actin-capping protein subunit alpha-2 OS=Homo sapiens GN=CAPZA2 PE=1 SV=3	3	0.1	2	0	33	4.56	0.0646465
102110	sp|Q99832|TCPH_HUMAN	T-complex protein 1 subunit eta OS=Homo sapiens GN=CCT7 PE=1 SV=2	3	0.1	3	0	59	11.8	0.0646465
102350	sp|Q99613|EIF3C_HUMAN	Eukaryotic translation initiation factor 3 subunit C OS=Homo sapiens GN=EIF3C PE=1 SV=1	3	0.1	3	0	105	29.92	0.0646465
102527	sp|Q00341|VIGLN_HUMAN	Vigilin OS=Homo sapiens GN=HDLBP PE=1 SV=2	3	0.1	3	0	141	1.06	0.0646465
102538	sp|Q9UPN3|MACF1_HUMAN	Microtubule-actin cross-linking factor 1, isoforms 1/2/3/5 OS=Homo sapiens GN=MACF1 PE=1 SV=4	3	0.1	3	0	838	0.18	0.0646465
103406	sp|Q6P3W7|SCYL2_HUMAN	SCY1-like protein 2 OS=Homo sapiens GN=SCYL2 PE=1 SV=1	3	0.1	3	0	104	1.45	0.0646465
103497	sp|Q14683|SMC1A_HUMAN	Structural maintenance of chromosomes protein 1A OS=Homo sapiens GN=SMC1A PE=1 SV=2	3	0.1	3	0	143	1.05	0.0646465
104049	sp|O14497|ARI1A_HUMAN	AT-rich interactive domain-containing protein 1A OS=Homo sapiens GN=ARID1A PE=1 SV=3	3	0.1	3	0	242	0.62	0.0646465
105765	sp|Q92620|PRP16_HUMAN	Pre-mRNA-splicing factor ATP-dependent RNA helicase PRP16 OS=Homo sapiens GN=DHX38 PE=1 SV=2	3	0.1	3	0	140	1.07	0.0646465
105782	sp|P51532|SMCA4_HUMAN	Transcription activator BRG1 OS=Homo sapiens GN=SMARCA4 PE=1 SV=2	3	0.1	3	0	185	0.81	0.0646465
109189	sp|Q9NU22|MDN1_HUMAN	Midasin OS=Homo sapiens GN=MDN1 PE=1 SV=2	3	0.1	3	0	632	0.24	0.0646465
116285	sp|P17858|PFKAL_HUMAN	ATP-dependent 6-phosphofructokinase, liver type OS=Homo sapiens GN=PFKL PE=1 SV=6	3	0.1	3	0	85	1.77	0.0646465
101842	sp|O75369|FLNB_HUMAN	Filamin-B OS=Homo sapiens GN=FLNB PE=1 SV=2	20	10	10	4	278	5.58	0.0652763
101600	sp|Q15424|SAFB1_HUMAN	Scaffold attachment factor B1 OS=Homo sapiens GN=SAFB PE=1 SV=4	11	4	6	3	103	9.26	0.0653167
101937	sp|Q9Y265|RUVB1_HUMAN	RuvB-like 1 OS=Homo sapiens GN=RUVBL1 PE=1 SV=1	14	6	8	4	50	56.78	0.0696472
100251	sp|P62937|PPIA_HUMAN	Peptidyl-prolyl cis-trans isomerase A OS=Homo sapiens GN=PPIA PE=1 SV=2	3	9	2	4	18	61.1	0.0764178
102740	sp|Q14151|SAFB2_HUMAN	Scaffold attachment factor B2 OS=Homo sapiens GN=SAFB2 PE=1 SV=1	9	3	5	2	107	7.45	0.0764178
102663	sp|Q92769|HDAC2_HUMAN	Histone deacetylase 2 OS=Homo sapiens GN=HDAC2 PE=1 SV=2	5	12	3	6	55	19.88	0.0848277
100460	sp|P61978|HNRPK_HUMAN	Heterogeneous nuclear ribonucleoprotein K OS=Homo sapiens GN=HNRNPK PE=1 SV=1	58	78	17	18	51	198.25	0.0857782
100843	sp|P67809|YBOX1_HUMAN	Nuclease-sensitive element-binding protein 1 OS=Homo sapiens GN=YBX1 PE=1 SV=3	2	7	1	5	36	97.48	0.0863071
100113	sp|P07900|HS90A_HUMAN	Heat shock protein HSP 90-alpha OS=Homo sapiens GN=HSP90AA1 PE=1 SV=5	46	31	14	11	85	121.74	0.0863655
100056	sp|P04406|G3P_HUMAN	Glyceraldehyde-3-phosphate dehydrogenase OS=Homo sapiens GN=GAPDH PE=1 SV=3	13	23	4	6	36	94.36	0.0934072
100213	sp|P11021|GRP78_HUMAN	78 kDa glucose-regulated protein OS=Homo sapiens GN=HSPA5 PE=1 SV=2	10	4	3	1	72	29.05	0.103123
100365	sp|O43707|ACTN4_HUMAN	Alpha-actinin-4 OS=Homo sapiens GN=ACTN4 PE=1 SV=2	17	9	8	5	105	18.61	0.113707
100078	sp|Q06830|PRDX1_HUMAN	Peroxiredoxin-1 OS=Homo sapiens GN=PRDX1 PE=1 SV=1	21	12	11	6	22	97.3	0.114869
100344	sp|Q07955|SRSF1_HUMAN	Serine/arginine-rich splicing factor 1 OS=Homo sapiens GN=SRSF1 PE=1 SV=2	21	12	8	7	28	59.5	0.114869
100976	sp|P78371|TCPB_HUMAN	T-complex protein 1 subunit beta OS=Homo sapiens GN=CCT2 PE=1 SV=4	7	14	5	7	57	46.12	0.123009
101002	sp|Q14152|EIF3A_HUMAN	Eukaryotic translation initiation factor 3 subunit A OS=Homo sapiens GN=EIF3A PE=1 SV=1	8	3	6	2	166	62.17	0.124619
100091	sp|P18124|RL7_HUMAN	60S ribosomal protein L7 OS=Homo sapiens GN=RPL7 PE=1 SV=1	0.1	2	0	1	29	167.76	0.146612
100226	sp|P60174|TPIS_HUMAN	Triosephosphate isomerase OS=Homo sapiens GN=TPI1 PE=1 SV=3	0.1	2	0	2	31	11.37	0.146612
100291	sp|P46782|RS5_HUMAN	40S ribosomal protein S5 OS=Homo sapiens GN=RPS5 PE=1 SV=4	0.1	2	0	1	23	139.96	0.146612
100393	sp|P16152|CBR1_HUMAN	Carbonyl reductase [NADPH] 1 OS=Homo sapiens GN=CBR1 PE=1 SV=3	0.1	2	0	1	30	9.88	0.146612
100441	sp|P15531|NDKA_HUMAN	Nucleoside diphosphate kinase A OS=Homo sapiens GN=NME1 PE=1 SV=1	0.1	2	0	2	17	11.67	0.146612
100567	sp|Q9Y3F4|STRAP_HUMAN	Serine-threonine kinase receptor-associated protein OS=Homo sapiens GN=STRAP PE=1 SV=1	0.1	2	0	2	38	177.01	0.146612
100859	sp|O43684|BUB3_HUMAN	Mitotic checkpoint protein BUB3 OS=Homo sapiens GN=BUB3 PE=1 SV=1	0.1	2	0	2	37	2.69	0.146612
101086	sp|P54105|ICLN_HUMAN	Methylosome subunit pICln OS=Homo sapiens GN=CLNS1A PE=1 SV=1	0.1	2	0	1	26	158.4	0.146612
101733	sp|Q14157|UBP2L_HUMAN	Ubiquitin-associated protein 2-like OS=Homo sapiens GN=UBAP2L PE=1 SV=2	0.1	2	0	2	114	15.73	0.146612
102075	sp|P62829|RL23_HUMAN	60S ribosomal protein L23 OS=Homo sapiens GN=RPL23 PE=1 SV=1	0.1	2	0	1	15	144.71	0.146612
103025	sp|Q15274|NADC_HUMAN	Nicotinate-nucleotide pyrophosphorylase [carboxylating] OS=Homo sapiens GN=QPRT PE=1 SV=3	0.1	2	0	2	31	3.24	0.146612
104809	sp|Q9UPN7|PP6R1_HUMAN	Serine/threonine-protein phosphatase 6 regulatory subunit 1 OS=Homo sapiens GN=PPP6R1 PE=1 SV=5	0.1	2	0	2	97	43.45	0.146612
105028	sp|P62318|SMD3_HUMAN	Small nuclear ribonucleoprotein Sm D3 OS=Homo sapiens GN=SNRPD3 PE=1 SV=1	0.1	2	0	1	14	294.79	0.146612
107926	sp|P15884|ITF2_HUMAN	Transcription factor 4 OS=Homo sapiens GN=TCF4 PE=1 SV=3	0.1	2	0	1	71	1.4	0.146612
109031	sp|Q9BUA3|CK084_HUMAN	Uncharacterized protein C11orf84 OS=Homo sapiens GN=C11orf84 PE=1 SV=3	0.1	2	0	1	41	2.44	0.146612
114459	sp|P05783|K1C18_HUMAN	Keratin, type I cytoskeletal 18 OS=Homo sapiens GN=KRT18 PE=1 SV=2	0.1	2	0	1	48	60.38	0.146612
117496	sp|P03973|SLPI_HUMAN	Antileukoproteinase OS=Homo sapiens GN=SLPI PE=1 SV=2	0.1	2	0	1	14	6.98	0.146612
117999	sp|O43151|TET3_HUMAN	Methylcytosine dioxygenase TET3 OS=Homo sapiens GN=TET3 PE=1 SV=3	0.1	2	0	2	179	0.56	0.146612
118832	sp|P16989|YBOX3_HUMAN	Y-box-binding protein 3 OS=Homo sapiens GN=YBX3 PE=1 SV=4	0.1	2	0	2	40	48.67	0.146612
100224	sp|P47756|CAPZB_HUMAN	F-actin-capping protein subunit beta OS=Homo sapiens GN=CAPZB PE=1 SV=4	2	0.1	2	0	31	3.19	0.146612
100263	sp|P07355|ANXA2_HUMAN	Annexin A2 OS=Homo sapiens GN=ANXA2 PE=1 SV=2	2	0.1	2	0	39	2.59	0.146612
100781	sp|P27816|MAP4_HUMAN	Microtubule-associated protein 4 OS=Homo sapiens GN=MAP4 PE=1 SV=3	2	0.1	2	0	121	7.03	0.146612
100818	sp|P13797|PLST_HUMAN	Plastin-3 OS=Homo sapiens GN=PLS3 PE=1 SV=4	2	0.1	2	0	71	2.83	0.146612
101083	sp|Q9Y262|EIF3L_HUMAN	Eukaryotic translation initiation factor 3 subunit L OS=Homo sapiens GN=EIF3L PE=1 SV=1	2	0.1	2	0	67	63.73	0.146612
101150	sp|Q9UQ80|PA2G4_HUMAN	Proliferation-associated protein 2G4 OS=Homo sapiens GN=PA2G4 PE=1 SV=3	2	0.1	1	0	44	5.71	0.146612
101166	sp|O15371|EIF3D_HUMAN	Eukaryotic translation initiation factor 3 subunit D OS=Homo sapiens GN=EIF3D PE=1 SV=1	2	0.1	2	0	64	36.76	0.146612
101544	sp|P54136|SYRC_HUMAN	Arginine--tRNA ligase, cytoplasmic OS=Homo sapiens GN=RARS PE=1 SV=2	2	0.1	1	0	75	1.33	0.146612
101793	sp|O43143|DHX15_HUMAN	Pre-mRNA-splicing factor ATP-dependent RNA helicase DHX15 OS=Homo sapiens GN=DHX15 PE=1 SV=2	2	0.1	1	0	91	1.1	0.146612
102125	sp|P15170|ERF3A_HUMAN	Eukaryotic peptide chain release factor GTP-binding subunit ERF3A OS=Homo sapiens GN=GSPT1 PE=1 SV=1	2	0.1	1	0	56	1.79	0.146612
102270	sp|P55060|XPO2_HUMAN	Exportin-2 OS=Homo sapiens GN=CSE1L PE=1 SV=3	2	0.1	1	0	110	6.34	0.146612
103927	sp|O60216|RAD21_HUMAN	Double-strand-break repair protein rad21 homolog OS=Homo sapiens GN=RAD21 PE=1 SV=2	2	0.1	2	0	72	1.4	0.146612
104585	sp|Q9BRJ7|SDOS_HUMAN	Protein syndesmos OS=Homo sapiens GN=NUDT16L1 PE=1 SV=1	2	0.1	2	0	23	4.29	0.146612
104706	sp|P05109|S10A8_HUMAN	Protein S100-A8 OS=Homo sapiens GN=S100A8 PE=1 SV=1	2	0.1	1	0	11	18.47	0.146612
105799	sp|Q12800|TFCP2_HUMAN	Alpha-globin transcription factor CP2 OS=Homo sapiens GN=TFCP2 PE=1 SV=2	2	0.1	2	0	57	1.75	0.146612
106008	sp|Q96ST3|SIN3A_HUMAN	Paired amphipathic helix protein Sin3a OS=Homo sapiens GN=SIN3A PE=1 SV=2	2	0.1	2	0	145	0.69	0.146612
107602	sp|P26358|DNMT1_HUMAN	DNA (cytosine-5)-methyltransferase 1 OS=Homo sapiens GN=DNMT1 PE=1 SV=2	2	0.1	1	0	183	0.55	0.146612
107998	sp|Q9Y4A5|TRRAP_HUMAN	Transformation/transcription domain-associated protein OS=Homo sapiens GN=TRRAP PE=1 SV=3	2	0.1	2	0	437	0.23	0.146612
100337	sp|Q8NC51|PAIRB_HUMAN	Plasminogen activator inhibitor 1 RNA-binding protein OS=Homo sapiens GN=SERBP1 PE=1 SV=2	2	6	2	4	45	61.19	0.147976
101663	sp|Q8WWY3|PRP31_HUMAN	U4/U6 small nuclear ribonucleoprotein Prp31 OS=Homo sapiens GN=PRPF31 PE=1 SV=2	57	73	16	16	55	196.67	0.159999
100860	sp|Q13263|TIF1B_HUMAN	Transcription intermediary factor 1-beta OS=Homo sapiens GN=TRIM28 PE=1 SV=5	4	9	2	6	88	32.21	0.160073
104270	sp|P17066|HSP76_HUMAN	Heat shock 70 kDa protein 6 OS=Homo sapiens GN=HSPA6 PE=1 SV=2	31	43	7	7	71	121.86	0.162096
102431	sp|P34931|HS71L_HUMAN	Heat shock 70 kDa protein 1-like OS=Homo sapiens GN=HSPA1L PE=1 SV=2	47	61	11	13	70	186.26	0.177321
100543	sp|P12814|ACTN1_HUMAN	Alpha-actinin-1 OS=Homo sapiens GN=ACTN1 PE=1 SV=2	14	8	6	4	103	16.02	0.197971
100104	sp|P32119|PRDX2_HUMAN	Peroxiredoxin-2 OS=Homo sapiens GN=PRDX2 PE=1 SV=5	7	3	3	1	22	6.86	0.199551
100509	sp|P84103|SRSF3_HUMAN	Serine/arginine-rich splicing factor 3 OS=Homo sapiens GN=SRSF3 PE=1 SV=1	7	3	2	2	19	33.65	0.199551
100563	sp|P14625|ENPL_HUMAN	Endoplasmin OS=Homo sapiens GN=HSP90B1 PE=1 SV=1	7	3	2	1	92	23.81	0.199551
100623	sp|P52272|HNRPM_HUMAN	Heterogeneous nuclear ribonucleoprotein M OS=Homo sapiens GN=HNRNPM PE=1 SV=3	116	98	31	27	77	167.17	0.218255
100211	sp|P78559|MAP1A_HUMAN	Microtubule-associated protein 1A OS=Homo sapiens GN=MAP1A PE=1 SV=6	11	6	2	2	305	5.57	0.22182
100060	sp|Q71U36|TBA1A_HUMAN	Tubulin alpha-1A chain OS=Homo sapiens GN=TUBA1A PE=1 SV=1	4	8	1	2	50	60.87	0.243678
102696	sp|Q9UQE7|SMC3_HUMAN	Structural maintenance of chromosomes protein 3 OS=Homo sapiens GN=SMC3 PE=1 SV=2	8	4	7	4	141	4.24	0.243678
100444	sp|P62826|RAN_HUMAN	GTP-binding nuclear protein Ran OS=Homo sapiens GN=RAN PE=1 SV=3	2	5	2	4	24	14.34	0.24911
101895	sp|O75821|EIF3G_HUMAN	Eukaryotic translation initiation factor 3 subunit G OS=Homo sapiens GN=EIF3G PE=1 SV=2	2	5	1	4	36	42.15	0.24911
102248	sp|Q86U42|PABP2_HUMAN	Polyadenylate-binding protein 2 OS=Homo sapiens GN=PABPN1 PE=1 SV=3	5	2	3	1	33	10.69	0.24911
100533	sp|P43243|MATR3_HUMAN	Matrin-3 OS=Homo sapiens GN=MATR3 PE=1 SV=2	163	143	33	34	95	194.57	0.252735
102175	sp|Q15365|PCBP1_HUMAN	Poly(rC)-binding protein 1 OS=Homo sapiens GN=PCBP1 PE=1 SV=2	9	14	4	7	37	57.37	0.295215
101241	sp|P31943|HNRH1_HUMAN	Heterogeneous nuclear ribonucleoprotein H OS=Homo sapiens GN=HNRNPH1 PE=1 SV=4	46	56	9	11	49	206.3	0.321713
100435	sp|Q15717|ELAV1_HUMAN	ELAV-like protein 1 OS=Homo sapiens GN=ELAVL1 PE=1 SV=2	11	7	6	4	36	24.95	0.343761
100105	sp|P62736|ACTA_HUMAN	Actin, aortic smooth muscle OS=Homo sapiens GN=ACTA2 PE=1 SV=1	4	7	1	1	42	33.35	0.362666
101114	sp|Q16576|RBBP7_HUMAN	Histone-binding protein RBBP7 OS=Homo sapiens GN=RBBP7 PE=1 SV=1	4	7	3	6	48	16.74	0.362666
102932	sp|Q14974|IMB1_HUMAN	Importin subunit beta-1 OS=Homo sapiens GN=KPNB1 PE=1 SV=2	4	7	3	5	97	20.6	0.362666
105963	sp|Q9NXV2|KCTD5_HUMAN	BTB/POZ domain-containing protein KCTD5 OS=Homo sapiens GN=KCTD5 PE=1 SV=1	4	7	3	3	26	189.82	0.362666
100495	sp|P35527|K1C9_HUMAN	Keratin, type I cytoskeletal 9 OS=Homo sapiens GN=KRT9 PE=1 SV=3	7	4	1	1	62	8.87	0.362666
102152	sp|P61163|ACTZ_HUMAN	Alpha-centractin OS=Homo sapiens GN=ACTR1A PE=1 SV=1	7	4	4	2	43	42.27	0.362666
101559	sp|Q58FF8|H90B2_HUMAN	Putative heat shock protein HSP 90-beta 2 OS=Homo sapiens GN=HSP90AB2P PE=1 SV=2	12	8	3	2	44	57.53	0.369478
100042	sp|P22626|ROA2_HUMAN	Heterogeneous nuclear ribonucleoproteins A2/B1 OS=Homo sapiens GN=HNRNPA2B1 PE=1 SV=2	50	42	15	12	37	122.97	0.403952
101606	cu|P29692|EF1D_HUMAN	NP_115754.3 Elongation factor 1-delta (EF-1-delta) (Antigen NY-CO-4)	2	4	1	3	71	10.51	0.409726
103267	sp|Q16637|SMN_HUMAN	Survival motor neuron protein OS=Homo sapiens GN=SMN1 PE=1 SV=1	2	4	1	3	32	263.91	0.409726
110566	sp|A2RUR9|C144A_HUMAN	Coiled-coil domain-containing protein 144A OS=Homo sapiens GN=CCDC144A PE=1 SV=1	4	2	2	1	165	3.03	0.409726
100036	sp|P04075|ALDOA_HUMAN	Fructose-bisphosphate aldolase A OS=Homo sapiens GN=ALDOA PE=1 SV=2	11	15	7	9	39	36.81	0.431853
100680	sp|P09651|ROA1_HUMAN	Heterogeneous nuclear ribonucleoprotein A1 OS=Homo sapiens GN=HNRNPA1 PE=1 SV=5	36	30	8	8	39	85.22	0.459871
101909	sp|Q15366|PCBP2_HUMAN	Poly(rC)-binding protein 2 OS=Homo sapiens GN=PCBP2 PE=1 SV=1	13	17	5	5	39	88.18	0.464544
101950	sp|Q07666|KHDR1_HUMAN	KH domain-containing, RNA-binding, signal transduction-associated protein 1 OS=Homo sapiens GN=KHDRBS1 PE=1 SV=1	3	5	2	3	48	8.3	0.477162
103090	sp|O15042|SR140_HUMAN	U2 snRNP-associated SURP motif-containing protein OS=Homo sapiens GN=U2SURP PE=1 SV=2	3	5	2	3	118	4.65	0.477162
100850	sp|P35908|K22E_HUMAN	Keratin, type II cytoskeletal 2 epidermal OS=Homo sapiens GN=KRT2 PE=1 SV=2	5	3	1	1	65	11.47	0.477162
101810	sp|P42167|LAP2B_HUMAN	Lamina-associated polypeptide 2, isoforms beta/gamma OS=Homo sapiens GN=TMPO PE=1 SV=2	9	12	6	4	51	20.73	0.511969
100458	sp|Q92841|DDX17_HUMAN	Probable ATP-dependent RNA helicase DDX17 OS=Homo sapiens GN=DDX17 PE=1 SV=2	28	33	12	14	80	48.61	0.521819
102690	sp|P36873|PP1G_HUMAN	Serine/threonine-protein phosphatase PP1-gamma catalytic subunit OS=Homo sapiens GN=PPP1CC PE=1 SV=1	6	4	5	3	37	13.53	0.525693
104972	sp|P26599|PTBP1_HUMAN	Polypyrimidine tract-binding protein 1 OS=Homo sapiens GN=PTBP1 PE=1 SV=1	19	23	10	11	57	42.84	0.536785
100246	sp|P26373|RL13_HUMAN	60S ribosomal protein L13 OS=Homo sapiens GN=RPL13 PE=1 SV=4	5	7	4	5	24	185.59	0.562791
100333	sp|Q13242|SRSF9_HUMAN	Serine/arginine-rich splicing factor 9 OS=Homo sapiens GN=SRSF9 PE=1 SV=1	5	7	3	5	26	23.5	0.562791
101103	sp|P26641|EF1G_HUMAN	Elongation factor 1-gamma OS=Homo sapiens GN=EEF1G PE=1 SV=3	16	13	10	7	50	52.91	0.577128
107581	sp|Q92922|SMRC1_HUMAN	SWI/SNF complex subunit SMARCC1 OS=Homo sapiens GN=SMARCC1 PE=1 SV=3	8	6	4	3	123	5.7	0.592347
103348	sp|P98175|RBM10_HUMAN	RNA-binding protein 10 OS=Homo sapiens GN=RBM10 PE=1 SV=3	83	90	25	23	103	159.95	0.594537
100471	sp|P07195|LDHB_HUMAN	L-lactate dehydrogenase B chain OS=Homo sapiens GN=LDHB PE=1 SV=2	7	9	4	5	37	31.41	0.616614
100427	sp|P17844|DDX5_HUMAN	Probable ATP-dependent RNA helicase DDX5 OS=Homo sapiens GN=DDX5 PE=1 SV=1	35	31	17	15	69	57.16	0.622354
100548	sp|P23246|SFPQ_HUMAN	Splicing factor, proline- and glutamine-rich OS=Homo sapiens GN=SFPQ PE=1 SV=2	18	21	7	9	76	25.62	0.630785
103336	sp|P24534|EF1B_HUMAN	Elongation factor 1-beta OS=Homo sapiens GN=EEF1B2 PE=1 SV=3	2	3	1	2	25	20.2	0.653629
106042	sp|Q92797|SYMPK_HUMAN	Symplekin OS=Homo sapiens GN=SYMPK PE=1 SV=2	2	3	2	3	141	1.77	0.653629
100902	sp|P00338|LDHA_HUMAN	L-lactate dehydrogenase A chain OS=Homo sapiens GN=LDHA PE=1 SV=2	3	2	2	1	37	13.64	0.653629
100361	sp|P12277|KCRB_HUMAN	Creatine kinase B-type OS=Homo sapiens GN=CKB PE=1 SV=1	10	12	7	8	43	58.66	0.669601
100215	sp|P06733|ENOA_HUMAN	Alpha-enolase OS=Homo sapiens GN=ENO1 PE=1 SV=2	13	11	7	6	47	61.52	0.682918
101802	sp|O60884|DNJA2_HUMAN	DnaJ homolog subfamily A member 2 OS=Homo sapiens GN=DNAJA2 PE=1 SV=1	3	4	3	4	46	90.77	0.704976
104050	sp|Q13428|TCOF_HUMAN	Treacle protein OS=Homo sapiens GN=TCOF1 PE=1 SV=3	3	4	3	4	152	2.3	0.704976
101735	sp|P35637|FUS_HUMAN	RNA-binding protein FUS OS=Homo sapiens GN=FUS PE=1 SV=1	4	5	2	2	53	16.86	0.738623
101755	sp|P62136|PP1A_HUMAN	Serine/threonine-protein phosphatase PP1-alpha catalytic subunit OS=Homo sapiens GN=PPP1CA PE=1 SV=1	5	4	4	3	37	12	0.738623
104198	sp|P52597|HNRPF_HUMAN	Heterogeneous nuclear ribonucleoprotein F OS=Homo sapiens GN=HNRNPF PE=1 SV=3	17	19	6	5	46	96.4	0.738818
101717	sp|Q09028|RBBP4_HUMAN	Histone-binding protein RBBP4 OS=Homo sapiens GN=RBBP4 PE=1 SV=3	5	6	4	5	48	11.55	0.762866
104663	sp|O14979|HNRDL_HUMAN	Heterogeneous nuclear ribonucleoprotein D-like OS=Homo sapiens GN=HNRNPDL PE=1 SV=3	6	5	3	2	46	5.39	0.762866
114447	sp|P52292|IMA1_HUMAN	Importin subunit alpha-1 OS=Homo sapiens GN=KPNA2 PE=1 SV=1	6	5	5	4	58	27.67	0.762866
109457	sp|Q9BVI4|NOC4L_HUMAN	Nucleolar complex protein 4 homolog OS=Homo sapiens GN=NOC4L PE=1 SV=1	23	25	13	14	58	42.78	0.772798
100706	sp|P62979|RS27A_HUMAN	Ubiquitin-40S ribosomal protein S27a OS=Homo sapiens GN=RPS27A PE=1 SV=2	6	7	3	3	18	178.23	0.781406
101382	sp|O43175|SERA_HUMAN	D-3-phosphoglycerate dehydrogenase OS=Homo sapiens GN=PHGDH PE=1 SV=4	7	6	5	4	57	22.96	0.781406
102071	sp|P31689|DNJA1_HUMAN	DnaJ homolog subfamily A member 1 OS=Homo sapiens GN=DNAJA1 PE=1 SV=2	7	6	5	4	45	99.24	0.781406
104322	sp|Q9Y657|SPIN1_HUMAN	Spindlin-1 OS=Homo sapiens GN=SPIN1 PE=1 SV=3	7	6	4	5	30	25.35	0.781406
100490	sp|Q96PK6|RBM14_HUMAN	RNA-binding protein 14 OS=Homo sapiens GN=RBM14 PE=1 SV=2	7	8	4	4	69	10.8	0.796179
101307	sp|P31942|HNRH3_HUMAN	Heterogeneous nuclear ribonucleoprotein H3 OS=Homo sapiens GN=HNRNPH3 PE=1 SV=2	9	10	5	4	37	25.74	0.818505
102935	sp|P51610|HCFC1_HUMAN	Host cell factor 1 OS=Homo sapiens GN=HCFC1 PE=1 SV=2	9	10	6	8	209	4.55	0.818505
108187	sp|Q14676|MDC1_HUMAN	Mediator of DNA damage checkpoint protein 1 OS=Homo sapiens GN=MDC1 PE=1 SV=3	10	9	6	8	227	4.19	0.818505
108350	sp|P78316|NOP14_HUMAN	Nucleolar protein 14 OS=Homo sapiens GN=NOP14 PE=1 SV=3	10	9	8	6	98	9.73	0.818505
102425	sp|Q14980|NUMA1_HUMAN	Nuclear mitotic apparatus protein 1 OS=Homo sapiens GN=NUMA1 PE=1 SV=2	19	20	17	18	238	8.19	0.872773
100791	sp|Q92945|FUBP2_HUMAN	Far upstream element-binding protein 2 OS=Homo sapiens GN=KHSRP PE=1 SV=4	41	42	14	16	73	57.48	0.912595
101466	sp|P10599|THIO_HUMAN	Thioredoxin OS=Homo sapiens GN=TXN PE=1 SV=3	2	2	1	1	12	59.67	1
100792	sp|P52907|CAZA1_HUMAN	F-actin-capping protein subunit alpha-1 OS=Homo sapiens GN=CAPZA1 PE=1 SV=3	3	3	2	2	33	22.79	1
104224	sp|P13929|ENOB_HUMAN	Beta-enolase OS=Homo sapiens GN=ENO3 PE=1 SV=5	3	3	2	2	47	9.58	1
100052	sp|P50395|GDIB_HUMAN	Rab GDP dissociation inhibitor beta OS=Homo sapiens GN=GDI2 PE=1 SV=2	4	4	4	4	51	7.9	1
119394	sp|P01617|KV204_HUMAN	Ig kappa chain V-II region TEW OS=Homo sapiens PE=1 SV=1	7	7	1	1	12	121.86	1
107812	sp|O00268|TAF4_HUMAN	Transcription initiation factor TFIID subunit 4 OS=Homo sapiens GN=TAF4 PE=1 SV=2	8	8	7	6	110	10.45	1
102245	sp|Q14103|HNRPD_HUMAN	Heterogeneous nuclear ribonucleoprotein D0 OS=Homo sapiens GN=HNRNPD PE=1 SV=1	9	9	3	3	38	39.05	1
102645	sp|Q8TAQ2|SMRC2_HUMAN	SWI/SNF complex subunit SMARCC2 OS=Homo sapiens GN=SMARCC2 PE=1 SV=1	9	9	5	6	133	6.78	1
102221	sp|Q13148|TADBP_HUMAN	TAR DNA-binding protein 43 OS=Homo sapiens GN=TARDBP PE=1 SV=1	11	11	6	7	45	24.6	1
101359	sp|P19338|NUCL_HUMAN	Nucleolin OS=Homo sapiens GN=NCL PE=1 SV=3	18	18	9	9	77	77.05	1
